# Supplementary material for: Differences of Pine Wood Nematode (Bursaphelenchus xylophilus) Developmental Stages under High-Osmotic-Pressure Stress
Source: Biology (Basel). 2024 Feb 16;13(2):123. doi: 10.3390/biology13020123 (PMC10886877; doi:10.3390/biology13020123)
Supplement: Supplementary file 1 [file biology-13-00123-s001.zip]

Archive with 1 entries (1 files):
- biology-2845284-supplementary.pdf
